# Supplementary material for: Stress reactivity near birth affects nest building timing and offspring number and survival in the European rabbit (Oryctolagus cuniculus)
Source: PLoS One. 2021 Jan 29;16(1):e0246258. doi: 10.1371/journal.pone.0246258 (PMC7845978; doi:10.1371/journal.pone.0246258)
Supplement: S1 Table — (XLS) [file pone.0246258.s002.xls]

## Sheet: Table S1
Doe ID	Cortisol parturition (ng/mg)	Cortisol pregnant (ng/mg)	Delta cortisol	PRG pregnant (ng/mg)	PRG parturition (ng/mg)	litter size	Kitten mortality	Start of haying (h)	Start of fur plucking (h)	Weight of fur (g)	Weight of hay (g)	group	Day of parturition
1	1952.99	479.91	1473.08	989.1	2215.44	1	1	72	12	6.11	133.82	HR	32
2	454.54	535.1	-80.56	636.8	131.45	4	0	72	2	16.96	205.38	LR	31
3	781.85	863.04	-81.19	1046.24	738.69	2	0	24	24	15.42	91.44	LR	31
4	1744.93	533.56	1211.37	716.05	703.78	4	1	7	2	12.39	87.21	HR	32
5	459.97	502.02	-42.05	667.93	311.01	5	0	72	24	7.61	155.8	LR	31
6	1099.37	656.07	443.3	679.57	656.3	4	0	6	3	4.27	135.55	HR	31
7	1488.66	595.18	893.48	737.43	472.65	5	0	72	1	4.84	209.69	HR	31
8	1004.77	950.4	54.37	920.45	1215.74	6	0	108	84	9.78	102.78	LR	32
9	406.69	695.94	-289.25	393.4	130.82	5	0	72	2	7.04	132.07	LR	31
10	372.98	505.65	-132.67	474.54	254.72	6	0	84	3	16.27	160.57	LR	31
11	630.7	789.1	-158.4	802.84	354.09	7	0	12	2	6.68	184.63	LR	31
12	1100.82	427.71	673.11	200.32	283.34	3	1	12	2	11.93	151.33	HR	31
13	2124.8	784.75	1340.05	1261.65	817.31	5	0	8	2	16.48	171.94	HR	32
14	564.73	877.54	-312.81	1331.47	795.29	5	0	72	24	11.74	134.48	LR	31
15	736.9	782.21	-45.31	699.38	425.48	6	0	36	12	62.71	267.13	LR	32
16	371.53	645.92	-274.39	491.52	203.15	6	0	6	1	11.68	106.73	LR	33
17	695.58	888.78	-193.2	1346.56	560.7	8	0	84	12	5.1	98.58	LR	31
18	642.804	870.653	-227.849	376.421	923.284	3	1	216	1	15.44	234.28	LR	33
19	462.91	404.879	58.0314	448.434	776.741	6	0	104	2	8.3	298.73	LR	32
20	474.038	546.605	-72.5665	705.671	481.139	6	0	38	2	6.11	84.43	LR	30
21	723.128	279.102	444.026	736.489	170.443	4	0	6	2	20.35	133.93	HR	31
22	498.541	293.963	204.578	1276.75	265.413	6	0	78	0	0.8	165	LR	31
23	734.002	838.937	-104.935	613.216	898.126	4	0	24	6	6.76	129.39	LR	31
24	882.977	1728.26	-845.28	431.138	725.797	2	2	200	24	6.06	195.52	LR	33
25	668.395	483.897	184.497	1138.7	461.013	5	0	72	72	21.99	82.02	LR	31
26	716.241	1250.16	-533.918	1007.88	977.058	6	0	120	120	20.52	159.06	LR	31
27	507.458	656.361	-148.903	739.633	465.73	5	0	28	2	27.07	214.15	LR	31
